# Supplementary material for: Biomedical Aerogels in Wound Healing: Therapeutic Strategies and Translational Insights
Source: Biomater Res. 2025 Dec 12;29:0295. doi: 10.34133/bmr.0295 (PMC12698940; doi:10.34133/bmr.0295)
Supplement: Supplementary 1 — Graphical Abstract [file bmr.0295.f1.zip]

Archive with 1 entries (1 files):
- Graphical abstract.jpeg
